# Supplementary material for: Environmental and Biogeographic Drivers behind Alpine Plant Thermal Tolerance and Genetic Variation
Source: Plants (Basel). 2024 May 4;13(9):1271. doi: 10.3390/plants13091271 (PMC11085172; doi:10.3390/plants13091271)
Supplement: Supplementary file 1 [file plants-13-01271-s001.zip]

Archive with 1 entries (1 files):
- plants-2876149-supplementary.pdf
